# Supplementary material for: Compensation of Speckle Noise in 2D Images from Triangulation Laser Profile Sensors Using Local Column Median Vectors with an Application in a Quality Control System
Source: Sensors (Basel). 2025 May 29;25(11):3426. doi: 10.3390/s25113426 (PMC12158334; doi:10.3390/s25113426)
Supplement: Supplementary file 1 [file sensors-25-03426-s001.zip › SDCMV.txt]

Standard deviation of column-mean vector (SDCMV) for different surfaces and different correction methods:

ConveyorBelt 
SDCMV (Standard deviation of column-mean vector) for the original image: 31.1275
SDCMV for the image corrected with method 1 (column-mean vector [Liu 2015]): 0.28686
SDCMV for the image corrected with method 2 (column-median vector): 0.36188
SDCMV for the image corrected with method 3 (local column-median vectors): 0.18921

HDFBoard 
SDCMV (Standard deviation of column-mean vector) for the original image: 20.7926
SDCMV for the image corrected with method 1 (column-mean vector [Liu 2015]): 0.29292
SDCMV for the image corrected with method 2 (column-median vector): 0.53735
SDCMV for the image corrected with method 3 (local column-median vectors): 0.10033

PaintedFiberboard
SDCMV (Standard deviation of column-mean vector) for the original image: 17.3543
SDCMV for the image corrected with method 1 (column-mean vector [Liu 2015]): 0.29175
SDCMV for the image corrected with method 2 (column-median vector): 0.32734
SDCMV for the image corrected with method 3 (local column-median vectors): 0.12376

Aluminium board (Dibond)
SDCMV (Standard deviation of column-mean vector) for the original image: 4.7499
SDCMV for the image corrected with method 1 (column-mean vector [Liu 2015]): 0.29174
SDCMV for the image corrected with method 2 (column-median vector): 0.37502
SDCMV for the image corrected with method 3 (local column-median vectors): 0.074985

MousePad
SDCMV (Standard deviation of column-mean vector) for the original image: 19.9029
SDCMV for the image corrected with method 1 (column-mean vector [Liu 2015]): 0.28436
SDCMV for the image corrected with method 2 (column-median vector): 0.41664
SDCMV for the image corrected with method 3 (local column-median vectors): 0.092367
